# Supplementary material for: Masticatory Function and Oral Health-Related Quality of Life After Immediate Prosthetic Therapy for Geriatric In-Hospital Patients: A Retrospective Cohort Study
Source: Dent J (Basel). 2026 May 4;14(5):268. doi: 10.3390/dj14050268 (PMC13205564; doi:10.3390/dj14050268)
Supplement: Supplementary file 1 [file dentistry-14-00268-s001.zip]

Archive with 1 entries (1 files):
- dentistry-4123785-supplementary.pdf
